# Supplementary material for: Empowering Patient Safety: Assessment of Adverse Drug Reaction Knowledge and Practice Among Pharmacy Professionals
Source: Pharmacy (Basel). 2024 Dec 29;13(1):1. doi: 10.3390/pharmacy13010001 (PMC11755484; doi:10.3390/pharmacy13010001)
Supplement: Supplementary file 1 [file pharmacy-13-00001-s001.zip]

Archive with 1 entries (1 files):
- pharmacy-3361759-supplementary.pdf
